# Supplementary material for: Multifunctional Characteristics of Carbon Fibers Modified with Imidazolium Ionic Liquids
Source: Molecules. 2022 Oct 18;27(20):7001. doi: 10.3390/molecules27207001 (PMC9611141; doi:10.3390/molecules27207001)
Supplement: Supplementary file 1 [file molecules-27-07001-s001.zip]

Archive with 1 entries (1 files):
- molecules-1920014-supplementary.pdf
